# Supplementary material for: Comparative Genome Analysis Reveals Cis-Regulatory Elements on Gene-Sized Chromosomes of Ciliated Protists
Source: Front Microbiol. 2022 Feb 21;13:775646. doi: 10.3389/fmicb.2022.775646 (PMC8899921; doi:10.3389/fmicb.2022.775646)
Supplement: Supplementary file 5 [file Table_2.XLSX]

## Sheet: Sheet1
Table S2. Dataset information and stop codon reassignment, related to Figure 2.
Class	Subclass	Order	Species	TAA	TAG	TGA	Data source
Oligohymenophorea	Scuticociliatia	Philasterida	Uronema marinum	27.5194	2.08706	70.3936	Wang, et al. (2018)
Oligohymenophorea	Scuticociliatia	Philasterida	Pseudocohnilembus persalinus	21.7308	5.23077	73.0385	Xiong, et al. (2015)
Oligohymenophorea	Hymenostomatia	Tetrahymenida	Tetrahymena thermophila	0	0	100	TGD (http://ciliate.org/)
Oligohymenophorea	Hymenostomatia	Tetrahymenida	Tetrahymena borealis	15.1412	3.96185	80.8969	TCGD (http://ciliates.ihb.ac.cn/tcgd/)
Oligohymenophorea	Peniculia	Peniculida	Paramecium teraurelia	0	0	100	ParameciumDB (https://paramecium.i2bc.paris-saclay.fr/)
Oligohymenophorea	Peniculia	Peniculida	Paramecium biaurelia	18.5058	2.51535	78.9789	ParameciumDB (https://paramecium.i2bc.paris-saclay.fr/)
Colpodea	-	Cyrtolophosidida	Platyophrya macrostoma	66.1	23.3	10.6	Gentekaki, et al. (2017)
Colpodea	-	Cyrtolophosidida	Aristerostoma sp.	0.9	0	99.1	MMETSP0125 (MMETSP)
Spirotrichea	Choreotrichia	Tintinnida	Favella taraikaensis	8.6	3	88.4	MMETSP0434 (MMETSP)
Spirotrichea	Choreotrichia	Tintinnida	Schmidingerella arcuata [Favella ehrenbergii]	3.1	2.6	94.3	Gentekaki, et al. (2017)
Spirotrichea	Choreotrichia	Choreotrichida	Strombidinopsis acuminatum	4.68662	3.67024	91.6431	Gentekaki, et al. (2017)
Spirotrichea	Oligotrichia	Strombidiida	Strombidium rassoulzadegani	7.27273	22.7273	70	MMETSP0449 (MMETSP)
Spirotrichea	Oligotrichia	Strombidiida	Strombidium sculcatum	2.77286	5.48673	91.7404	Chen, et al. (2016)
Spirotrichea	Oligotrichia	Strombidiida	Strombidium inclinatum	3	0	97	Gentekaki, et al. (2017)
Spirotrichea	Stichotrichia	Sporadotrichida	Oxytricha trifallax	1.2	0.8	98	OxyDB (http://oxy.ciliate.org/)
Spirotrichea	Stichotrichia	Sporadotrichida	Stylonychia lemnae	0	0	100	Aeschlimann, et al. (2014)
Spirotrichea	Stichotrichia	Urostylida	Pseudokeronopsis sp. 1	2	0.6	97.4	MMETSP1396 (MMETSP)
Spirotrichea	Stichotrichia	Urostylida	Pseudokeronopsis flava	3.10026	2.44063	94.4591	Current work
Spirotrichea	Stichotrichia	Urostylida	Pseudokeronopsis carnea	4.3905	2.99587	92.6136	Current work
Spirotrichea	Stichotrichia	Urostylida	Pseudokeronopsis sp. 2	4.4	2.2	93.4	MMETSP0211 (MMETSP)
Spirotrichea	Hypotrichia	Euplotida	Euplotes harpa	78.8	18.8	2.4	Gentekaki, et al. (2017)
Spirotrichea	Hypotrichia	Euplotida	Euplotes octocarinatus	75.0989	24.9011	0	EOGD (http://ciliates.ihb.ac.cn/database/home/#eo)
Spirotrichea	Hypotrichia	Euplotida	Euplotes vannus	65.6502	34.3498	0	EvanDB (http://evan.ciliate.org/)
Spirotrichea	Hypotrichia	Euplotida	Euplotes crassus	64.748	35.252	0	Vinogradov, et al. (2012)
Litostomatea	Trichostomatia	Entodiniomorphida	Entodinium caudatum	77.9703	7.46542	14.5642	Park T et al. (2021)
Litostomatea	Haptoria	Pleurostomatida	Litonotus pictus	71.7	23.7	4.6	Gentekaki, et al. (2017)
Protocruziea	Protocruziidia	Protocruziida	Protocruzia adherens	63.4	25.2	11.4	Gentekaki, et al. (2017)
Heterotrichea	-	Heterotrichida	Climacostomum virens	49.7	42.4	7.9	MMETSP1397 (MMETSP)
Heterotrichea	-	Heterotrichida	Blepharisma japonicum	87	11.8	1.2	MMETSP1395 (MMETSP)
Heterotrichea	-	Heterotrichida	Fabrea salina	88	9.4	2.6	MMETSP1345 (MMETSP)
Heterotrichea	-	Heterotrichida	Sentor coeruleus	58	38.2	3.8	Slabodnick, et al. (2017)
